# Supplementary material for: Composition and origins of decorated glass from Umayyad Cordoba (Spain)
Source: Herit Sci. 2021 Mar 12;9(1):31. doi: 10.1186/s40494-021-00505-4 (PMC7954763; doi:10.1186/s40494-021-00505-4)
Supplement: Supplementary file 1 — Additional file 1: Table S1. LA-ICP-MS data of Piscinas Municipales de Poniente glass, oxides and chlorine are given in [wt% ], elements in [ppm]. Table S2. Average LA-ICP-MS data of glass standards compared to published values for Corning reference glasses A, B, C, D, and NIST SRM 612. [file 40494_2021_505_MOESM1_ESM.xlsx]

## Sheet: S1
Supplementary Table S1: LA-ICP-MS data of Piscinas Municipales de Poniente glasses, oxides and chlorine are given in [wt% ], elements in [ppm].
Group	Sample	Reference	Context	Colour	Type	Decorative tec.	Description	Na2O	MgO	Al2O3	SiO2	P2O5	Cl	K2O	CaO	TiO2	MnO	Fe2O3	PbO	Li	B	V	Cr	Co	Ni	Cu	Zn	Ga	As	Rb	Sr	Y	Zr	Nb	Mo	Ag	Cd	In	Sn	Sb	Cs	Ba	La	Ce	Pr	Nd	Sm	Eu	Gd
Bead	PMP 001	PMP’04/C1/UE3/B3/C1	Filling over the structures	Black and white opaque	Bead	Trails	Spherical-round bead, white threads	2.97386	0.671716	4.32739	34.5219	0.15741	1.07807	1.62346	4.00691	0.149827	0.321657	5.32264	43.1022	30.2203	31.4415	21.0491	7.09651	14.9434	14.3764	400.947	8594.83	9.7919	58.2485	30.9955	816.267	10.6401	62.6811	2.84284	2.66704	5.88916	7.47441	0.000134363	278.227	423.602	2.14611	3383.12	23.1197	35.689	4.75759	19.5658	4.06072	1.04658	3.31483
PMP-Pb	PMP 004	PMP’04/C1/UE3/B8/C2	Filling over the structures	Slightly green	Bowl?		Base ø 5 cm, folded foot,	5.94764	0.91115	0.825741	40.5131	0.327785	1.37002	1.11265	2.52837	0.0362797	0.228814	0.420273	45.388	16.0338	56.5358	6.43208	4.44196	2.37576	14.1357	1125.72	80.3698	1.36156	224.692	3.90207	134.184	1.87447	11.4276	0.627916	0.726695	52.2735	0.181245	1.18361e-05	23.2593	1212.59	0.205117	70.272	2.30418	3.96752	0.474029	2.01675	0.471707	0.0970525	0.412842
PMP-Pb	PMP 005	PMP’04/C1/UE3/B25/C3	Filling over the structures	Slightly green	small jar??		Body fragment, applied handles	7.79656	1.41569	1.38583	40.4883	0.521679	1.65696	0.817817	2.36765	0.0680804	0.912082	0.802035	41.4109	14.5277	65.5986	11.8743	8.00916	6.10852	24.279	1028.98	62.4271	2.58774	187.653	4.17439	80.5365	2.93581	22.4993	1.09054	0.594282	30.264	0.183145	0	707.826	349.949	0.200037	92.6925	3.74293	6.82894	0.76844	3.3557	0.718947	0.168998	0.622663
PMP-Pb	PMP 006	PMP’04/C1/UE9/B44/C6	Filling over the roof	Colourless- greenish	Bowl?	Mould	Body fragment, mould drops	5.96804	1.07112	0.788798	40.013	0.426912	1.77336	0.708449	1.89024	0.0371366	0.51055	0.393201	45.8326	9.70689	59.1861	6.81362	3.49353	3.12949	11.4155	496.917	38.7745	1.57255	191.061	3.35954	83.6152	1.82927	11.523	0.634478	0.675578	32.4498	0.12863	0	2938.78	429.403	0.162839	225.17	2.4426	4.48649	0.5139	2.21796	0.52011	0.118663	0.441235
PMP-Pb	PMP 007	PMP’04/C1/UE161/B58/C10	Filling over the yard	Slightly green	Bowl	Mould	Base, ø 5 cm, concave bottom, mould drops	6.68041	1.25353	0.649889	43.8849	0.342555	1.85493	0.549079	2.06387	0.0331511	0.269103	0.374183	41.7371	12.5323	55.3881	5.69776	3.14945	3.25517	8.75174	553.336	43.9549	1.18794	933.831	3.72343	72.1251	1.41985	9.26741	0.516408	0.363492	53.0259	0.16775	3.26465e-06	259.339	244.183	0.246489	43.8813	1.86306	3.42842	0.377144	1.66216	0.398683	0.0763832	0.277572
PMP-Pb	PMP 008	PMP’04/C1/UE191/B94/C15	Floor, coin Hixam II	Colourless	Lamp.	Mould	Convex base, ø 1.2 cm, puntil, ind.mould decoration	6.50157	1.17872	1.15319	41.3182	0.363672	1.71817	0.74137	1.99613	0.0572688	1.2396	0.743473	42.5101	14.4572	56.7391	12.7882	5.28532	6.33194	17.1949	1171.29	112.171	2.33804	160.233	5.34505	85.6244	2.60766	18.0364	1.03663	1.52427	31.2608	0.327654	0	1253.64	538.513	0.261441	212.832	3.40185	6.02412	0.68516	2.94071	0.609946	0.132136	0.502745
PMP-Pb	PMP 011	PMP’04/C1/UE181/B87/C13	Filling over the yard	Colourless	Bottle		Base, concave bottom	5.70138	0.940356	1.01186	39.566	0.327495	1.8986	0.727521	1.87789	0.0502231	0.660479	0.517238	46.3249	14.9799	48.2541	8.9209	4.82282	3.73898	26.7212	641.829	66.0541	1.86631	277.8	4.14353	73.5785	2.4316	16.2236	0.824852	0.775438	32.9654	0.219922	3.57379e-06	555.693	1209.59	0.207702	99.6658	3.1513	5.49784	0.635953	2.69152	0.596908	0.129627	0.527158
PMP-Pb	PMP 017	PMP’04/C1/UE208/B162/C33	Filling over the structures	Colourless-greenish	Bowl	Mould	Base, ø 3.3 cm, mould radial ribs	6.21659	0.988912	1.0947	39.4448	0.274748	1.91688	0.669592	1.66192	0.0646617	0.211214	0.595292	46.5616	15.0784	64.2769	8.0371	4.99883	2.09968	6.61864	341.159	47.9272	1.75487	117.933	3.8716	67.2424	3.29564	17.1763	1.02487	0.45071	80.1661	0.163052	0	826.153	606.194	0.168673	44.3333	3.3276	6.12707	0.685632	2.83654	0.631552	0.132174	0.538262
PMP-Pb	PMP 018	PMP’04/C1/UE142/B164/C34	Collapse	Colourless-greenish	Bowl		Base, concave bottom, ø 3.5 cm	5.97756	1.02813	1.03611	41.1229	0.398322	1.76701	0.751913	1.9068	0.0491534	0.710004	0.490869	44.384	9.7163	48.5203	9.55157	5.40944	6.24029	21.0168	1354.64	42.6852	1.81316	166.294	3.57023	57.0169	2.15295	14.3263	0.788183	0.882214	56.834	0.133989	0	722.629	318.541	0.16998	58.7013	2.8484	5.17663	0.588147	2.42836	0.529216	0.1095	0.479961
PMP-Pb	PMP 021	PMP’04/C1/UE251/B217/C46	Filling over the street	Colourless	Big bottle	Mould	Rounded rim, ø 6 cm, long and narrow neck	6.12483	1.15636	0.960931	41.1291	0.44177	1.8766	0.713482	1.90169	0.0442641	0.478862	0.4917	44.4342	10.0759	51.0622	8.30497	4.98429	4.51611	11.5813	523.598	42.6256	1.83106	362.12	3.13404	58.4511	2.12962	12.1617	0.712706	0.741955	36.2775	0.141893	2.03727e-05	15.6442	665.072	0.171947	54.0145	2.69657	5.11528	0.58966	2.46272	0.597164	0.124464	0.423187
PMP-Pb	PMP 022	PMP’04/C1/UE252/B230/C49	Filling over the street	Colourless	Bottle?		Base, concave bottom, ø 3 cm	5.47883	0.911569	0.974043	38.8258	0.321584	1.90239	0.84046	1.83908	0.0463578	0.959434	0.565243	46.8916	14.9079	48.051	10.1761	4.90218	6.15626	16.0791	1221.44	51.0543	2.05708	112.892	5.28871	71.8325	2.35902	16.2429	0.758855	0.923342	31.3524	0.120802	0	1273.51	476.287	0.260281	55.9872	3.04343	5.53478	0.619653	2.63731	0.543992	0.120701	0.493805
PMP-Pb	PMP 025	PMP’04/C1/UE42/B261/C56	Filling over the street	Colourless-greenish	Lamp		Base with solid stem, ø 3.5 cm	6.28985	0.844943	0.895995	40.76	0.271187	2.00169	0.629757	1.57317	0.0451802	0.376613	0.543894	45.2219	12.4612	67.5187	7.66156	4.44731	2.57022	13.8864	416.634	93.1086	1.59755	293.611	4.10397	62.3256	2.01495	14.4204	0.750296	0.600105	25.0569	0.530344	0	2043.45	1080.69	0.20824	75.0187	2.79726	5.20338	0.586903	2.37083	0.523277	0.120274	0.428813
PMP-Pb	PMP 032	PMP’04/C1/UE181/B266/C58	Filling over the structures	Colourless	Little bottle	Impressed	Rounded rim, long neck, impresed circles	6.67082	1.14549	1.14969	41.6191	0.426536	1.65496	0.798748	1.99736	0.0590571	0.955109	0.604754	42.5658	17.7383	57.2551	10.7287	5.60729	5.33245	15.9763	824.638	55.0647	2.24482	167.783	5.33173	70.2583	2.55081	17.9943	0.948916	0.929114	42.9227	0.1381	0	894.094	414.166	0.326901	74.8592	3.284	5.99928	0.687104	2.98275	0.692005	0.143208	0.565887
PMP-Pb	PMP 033	PMP’04/C1/UE194/B281/C94	Filling over the yard	Colourless-greenish	Bottle	Mould	Mould, body fragment	6.50563	1.305	1.12803	42.8516	0.418592	1.94465	0.588797	2.21048	0.0560383	0.303389	0.549249	41.7651	9.42838	60.0278	8.6613	5.1289	3.80341	12.4259	558.707	44.5305	1.9019	267.226	2.58266	71.5032	2.29813	15.4004	0.900107	0.252408	38.269	0.190445	0	1165.97	529.897	0.127291	46.2542	2.94104	5.47428	0.63344	2.66357	0.59633	0.126326	0.51335
PMP-Pb	PMP 037	PMP’04/C1/UE0/B316/C102	Floor cleaning	Colourless	Big bottle		Base, concave bottom, ø 4.5 cm	7.10372	1.24245	0.912265	40.6216	0.31967	1.78003	0.551789	2.36442	0.0443832	0.650324	0.477507	43.3366	25.547	82.5823	9.07305	4.1509	3.23166	16.2178	356.901	43.4708	1.78564	165.893	3.23068	118.519	2.23349	14.205	0.714438	0.793231	35.448	0.149102	0	2563.47	1056.22	0.176518	83.3613	2.63619	4.76616	0.580375	2.48269	0.606213	0.113319	0.494323
PMP-Pb	PMP 038	PMP’04/C1/UE356/B317/C102	Latrine filling	Deep purple	Small bottle		Folded rim, ø 3 cm & concave base, ø 2.5 cm	6.07068	1.02264	1.26314	41.3708	0.37888	1.32192	0.833472	2.24851	0.0693858	0.915805	0.838022	42.881	20.4279	63.9778	11.6662	6.25986	5.47066	19.499	2876.79	108.373	2.54201	422.726	6.20924	93.382	2.99137	21.8659	1.18702	0.877658	20.0388	0.286734	0	1298.89	1064.36	0.335658	90.9745	3.79878	6.98378	0.801221	3.31759	0.718899	0.15476	0.608428
PMP-Pb	PMP 039	PMP’04/C1/UE282/B327/C104	Filling over the structures	Colourless	Big bottle		Base, concave bottom, ø 5 cm	7.44779	1.08742	1.14856	41.8011	0.305087	1.52834	0.549807	1.84592	0.0524429	0.165372	0.65181	43.1626	14.2145	60.2248	8.01512	5.34227	2.46659	9.82335	748.03	34.383	1.87564	40.1	4.20262	58.1338	2.2333	13.7977	0.82593	0.374611	36.4798	0.0961281	1.29362e-05	16.6029	814.368	0.197753	54.5787	2.92486	5.28507	0.617925	2.56666	0.61973	0.122824	0.510479
PMP-Pb	PMP 040	PMP’04/C1/UE282/B340/C104	Filling over the structures	Colourless-yellowish	Big bottle	Impressed	Mould, base with concave bottom, ø 5.6 cm	7.21669	1.24853	1.53574	39.2211	0.438532	1.5043	0.987248	2.56184	0.0775352	1.68211	0.811472	42.2476	23.4272	65.4186	14.6376	7.40385	7.1222	30.0164	1121.6	112.839	2.98255	662.032	6.09802	123.644	3.41552	26.5606	1.23921	1.28129	42.7395	0.430427	2.32936e-05	283.744	936.392	0.337389	122.862	4.48546	7.6756	0.937455	3.93417	0.903751	0.17994	0.782442
PMP-Pb	PMP 043	PMP’04/C1/UE42/B353/C112	Filling over the structures	Colourless	Big bottle?		Body fragment	6.34077	1.16861	0.976793	41.0575	0.447306	1.89981	0.734298	1.80143	0.0448859	0.497592	0.503924	44.2773	11.8013	56.2769	8.11829	5.09646	4.72826	11.8249	544.886	39.5839	1.80026	361.014	3.19727	57.5156	2.00509	13.995	0.6997	0.720421	36.761	0.124165	2.11671e-05	16.1604	658.8	0.202852	53.543	2.50193	4.77664	0.551403	2.37308	0.575948	0.125465	0.469076
PMP-Pb	PMP 046	PMP’04/C8/UE3/B3/C61	Filling over the structures	Colourless-yellowish	Bowl	Mould	Base, radial mould decoration, ø 6 cm	7.16471	1.26032	1.3181	39.3337	0.40942	2.02037	0.683092	2.26997	0.0615115	0.560039	0.613632	44.0223	12.9391	61.4906	10.9766	6.84384	5.2165	12.1158	313.648	43.4569	2.29575	110.947	3.02512	69.1388	2.25988	15.6938	0.970219	0.775915	36.0966	0.144397	0	1069.04	278.192	0.138	68.1797	3.02544	5.69055	0.652758	2.83662	0.587478	0.13743	0.569094
PMP-Pb	PMP 047	PMP’04/C8/UE3/B6/C62	Filling over the structures	Colourless	Bowl	Mould	Concave base, mould drops, ø 6 cm aprox.	7.81637	1.55138	1.06223	38.9223	0.420855	1.56171	0.936696	2.00594	0.0541096	0.601388	0.521632	44.156	16.7061	78.5124	9.2296	5.30059	4.08298	15.0197	777.228	87.9074	2.02643	109.723	3.94417	86.4848	2.17015	14.1662	0.841601	0.772665	34.2725	0.544886	0	1065.44	558.524	0.182016	86.7785	2.79867	5.33142	0.623886	2.49711	0.574	0.114617	0.495684
PMP-Pb	PMP 050	PMP’04/C8/UE81/B37/C65	Filling over the structures	Colourless	Lamp with handle		Folded rim, flat handle, ø 15 cm	6.82338	1.70755	1.17587	44.0535	0.416222	1.87899	0.317889	2.08894	0.0526707	0.534069	0.614448	39.9692	13.3071	63.2969	10.0727	6.03115	6.35744	11.9659	347.536	48.8257	2.21788	109.002	2.38157	95.3229	2.79778	13.1906	0.832225	0.57746	34.1585	0.135452	0	1573.87	374.785	0.146471	64.8373	3.966	7.41299	0.903512	3.80382	0.952586	0.173822	0.861093
PMP-Pb	PMP 052	PMP’04/C8/UE144/B72/C72	Filling over the structures	Colourless-greenish	Bowl		Rounded rim, ø 9 cm	6.20657	0.991785	0.864143	40.354	0.269608	2.02338	0.542068	1.43519	0.0409316	0.251947	0.416893	46.3842	10.3416	57.3506	6.34069	3.82793	2.42313	14.1185	756.659	37.4481	1.43988	135.023	2.84758	49.4566	1.73373	11.3502	0.68537	0.482384	54.852	0.11916	7.74917e-07	231.751	220.418	0.154145	41.4033	2.18565	4.12151	0.476588	2.03887	0.448326	0.0921104	0.401806
PMP-Pb	PMP 053	PMP’04/C8/UE90/B64/C71	Filling over the structures	Colourless	Bottle?		Base, concave bottom, ø 6 cm aprox	5.96708	1.09933	1.5213	38.5206	0.429795	2.10439	0.763779	2.13088	0.0729686	0.229117	0.670853	45.8674	16.8271	58.2918	10.9384	8.12951	3.47002	10.1595	410.268	45.6495	2.269	104.958	5.35497	64.8088	2.7795	18.7017	1.12535	0.291246	33.1279	0.167285	0	3552.69	391.748	0.303511	47.2086	3.66135	7.03879	0.807205	3.2607	0.707376	0.159288	0.683743
PMP-Pb	PMP 057	PMP’04/C8/UE159/B97/C78	Abandonment	Colourless	Bowl	Mould	Concave base, ø 4 cm, mould radial drops	7.14576	0.688515	0.621644	39.0716	0.287181	1.68837	0.853794	1.73503	0.0300645	0.605736	0.328858	46.6067	18.4275	42.4639	6.27702	3.65502	3.26901	17.5569	537.815	48.5726	1.33714	402.081	3.39185	78.1989	1.30875	8.15356	0.500358	0.729949	17.1227	0.120317	3.74613e-05	34.9202	1356.96	0.195512	51.4414	1.81053	3.14437	0.363502	1.52612	0.306682	0.0706909	0.295044
PMP-Pb	PMP 058	PMP’04/C8/UE168/B104/C79	Filling over the structures	Colourless	Bottle	Impressed	Rounded rim, ø 8 cm, impressed slanting lines	5.83643	0.709461	0.635059	41.1303	0.202647	2.14969	0.410757	1.12904	0.0308696	0.451516	0.35382	46.6397	7.37542	45.6408	5.84665	3.80677	2.47048	19.0332	895.811	26.785	1.19621	100.809	2.27643	36.0143	1.29268	8.62436	0.494563	0.564905	28.2758	0.106533	0	820.557	426.213	0.125638	31.8603	1.66047	3.08859	0.365594	1.52331	0.351938	0.0861036	0.330468
PMP-Pb	PMP 059	PMP’04/C8/UE167/B109/C81	Floor preparation	Colourless	Bowl	Mould	Flat base, ø 4.6 cm, mould radial ribs	7.80425	0.872476	0.804313	39.6659	0.315906	1.52322	0.819124	1.99569	0.0372972	0.48019	0.44232	44.848	21.96	58.3429	6.66647	4.71221	2.60935	11.1612	1168.54	44.4827	1.5087	369.052	4.68987	116.244	1.64915	10.2664	0.612825	0.542205	28.4651	0.108893	6.24067e-06	25.0158	1094.68	0.281089	44.2404	2.24243	3.98719	0.488836	2.12421	0.502002	0.103379	0.438314
PMP-Pb	PMP 056	PMP’04/C8/UE88/B89/C75	Fire level	Colourless-yellowish	Undetermined		Body fragment	6.6631	1.07765	1.00413	43.4331	0.364369	1.74527	0.50411	2.03467	0.0526492	0.547889	0.512246	41.4837	13.3444	54.0175	8.42789	5.65256	3.92149	55.6409	2047.78	49.1914	1.80319	315.375	2.99114	62.3252	2.16006	15.9717	0.801473	0.490955	40.575	0.24307	0	1387.59	339.218	0.165363	63.2559	2.6191	4.98482	0.592988	2.55353	0.528108	0.128125	0.494559
PMP-Pb	PMP 061	PMP’04/C8/UE171/B139/C86	Filling cesspool	Colourless	Bottle?		Base, concave bottom, ø 3 cm aprox.	6.95667	1.26006	1.23247	43.1336	0.368501	1.71203	0.672008	2.27677	0.0616785	0.900807	0.607337	40.4224	17.4541	62.7039	11.1869	6.82152	6.7008	14.0874	846.361	47.9262	2.21279	104.681	4.76112	85.5437	2.69276	20.3594	0.98353	1.02494	36.0629	0.185034	0	1259.63	407.119	0.268082	81.1741	3.40485	6.19804	0.735087	3.13441	0.678428	0.154951	0.627298
PMP-Pb	PMP 062	PMP’04/C8/UE159/B95/C77	Abandonment	Colourless-yellowhish	Bowl	Mould	Flat base, ø 4.2 cm, mould radial drops	6.41916	1.05756	1.39072	39.7008	0.455992	1.76681	0.672085	2.74612	0.0668773	0.650888	0.650131	43.5778	9.91377	67.6811	11.4524	7.16986	5.35902	27.3228	1248.2	83.8554	2.51465	311.963	4.16059	111.513	2.86545	20.1557	1.10982	0.82113	62.7228	0.308086	0	3684.63	837.86	0.208074	70.4669	4.46832	8.07185	0.899882	3.69072	0.828302	0.17794	0.699043
PMP-Pb	PMP 063	PMP’04/C8/UE220/B165/C89	Wall collapse	Colourless-greenish	Undetermined		Body fragment	7.07246	1.13782	0.606248	42.1926	0.348706	1.8884	0.573454	1.70659	0.0303728	0.543913	0.311763	43.1494	7.19151	76.5235	6.30208	3.58624	5.63061	8.55341	321.792	31.4812	1.19811	23.3384	2.08283	57.2716	1.4703	8.59667	0.453646	0.803107	37.0037	0.160826	0	2292.16	420.719	0.0893921	31.1109	1.65911	3.15268	0.372677	1.55777	0.420665	0.0892135	0.332619
PMP-Pb	PMP 064	PMP’04/C8/UE25/B22/C64	Tile collapse	Colourless	Undetermined	Mould	Body fragment, mould ribs	6.75092	1.17401	1.15794	41.8783	0.500324	1.65481	0.920973	2.06466	0.0589176	1.22155	0.577441	41.5104	12.1719	56.9103	11.5381	6.50251	6.71283	26.1442	727.135	68.0194	2.33921	202.932	4.10785	67.1166	2.60796	17.384	0.900603	1.11536	23.0671	0.142498	0	1575.94	1253.66	0.208272	64.0383	3.37818	5.88162	0.692269	2.99343	0.632926	0.144643	0.636055
PMP-Pb	PMP 066	PMP’04/C8/UE123/B81/C73	Filling over the structures	Colourless-greenish	Bowl?	Mould	Concave base, mould drops	6.59514	1.3236	1.09977	39.9427	0.325145	1.88437	0.589984	1.98354	0.0612235	0.751316	0.623604	44.4163	30.8247	63.3245	9.51858	6.47294	3.78914	23.0607	703.825	73.6213	1.76642	684.032	4.66955	115.495	2.49202	19.6714	1.01556	0.768822	26.5573	0.278002	0.25878	64.9833	1173.06	0.270256	88.6248	3.48408	6.01643	0.714767	3.09834	0.698004	0.155751	0.640892
PMP-Levantine	PMP 003	PMP’04/C1/UE3/B2/C1	Filling over the structures	Colourless	Big unguentaria?		Convex base, ø 2.7 cm	10.9604	2.85391	1.67473	70.2419	0.255451	0.649867	2.27881	9.46249	0.0697991	1.0093	0.396965	0.000726681	7.16579	78.9023	10.601	11.003	2.35451	7.7743	29.8844	32.493	2.7917	1.82934	15.6894	562.347	5.77499	31.854	1.31426	3.2772	0.0757882	0.0573357	1.07222e-07	0.275456		0.191529	252.529	5.8114	9.75619	1.24364	5.29947	1.09053	0.304532	0.995365
PMP-Levantine	PMP 012	PMP’04/C1/UE186/B105/C18	Filling over the yard	Greenish	Mould unguentaria		Quadrangular base	11.8797	2.69148	1.95232	65.4104	0.353725	0.766448	2.44958	12.2848	0.103748	1.33492	0.615887	0.00221677	6.37507	74.6167	14.7673	15.4492	4.37294	10.3871	60.3407	32.1002	3.40029	2.41516	13.5999	527.696	6.90961	41.0869	1.88074	3.28215	0.108999	0.0407221	0	3.20925		0.13167	311.878	6.89239	11.53	1.48122	6.20342	1.28824	0.336194	1.12693
PMP-Levantine	PMP 014	PMP’04/C1/UE186/B133/C26	Clogging level above the yard	Colourless	Unguentaria	Cut	Rim, polished, ø 2.3 cm, face cut	11.8066	3.13418	1.66683	68.1648	0.289193	0.694114	2.67919	10.1976	0.0818633	0.717989	0.413907	0.000548213	5.96449	91.2452	10.2105	11.3635	2.02082	7.88006	28.7322	34.7475	2.67133	2.07212	19.1178	609.637	5.4994	35.3803	1.50164	2.33545	0.0416169	0.0473876	5.97628e-07	0.423502		0.178118	227.769	6.13601	10.2475	1.31786	5.43183	1.07475	0.313551	0.970952
PMP-Levantine	PMP 024	PMP’04/C1/UE42/B261/C56	Filling over the street	Colourless-greenish	Flat glass			12.1196	2.67615	1.63835	71.0765	0.206498	0.767911	1.92269	8.50395	0.0705558	0.513628	0.372215	0.000580533	5.91768	77.7571	8.6171	8.63458	3.21651	7.50973	9.10464	24.9302	2.66318	2.00697	14.6889	502.7	5.25426	32.1227	1.25201	1.57853	0.0463224	0.0350945	0	0.217059		0.154182	234.922	5.90501	9.64403	1.26432	5.27325	1.02065	0.254309	0.908569
PMP-Levantine	PMP 028	PMP’04/C1/UE42/B215/C45	Filling over the street	Colourless	Bottle		Neck	13.6654	3.43176	2.06508	66.1339	0.256431	0.862101	2.32361	9.17519	0.0857046	1.31535	0.539216	0.000419795	6.46387	104.562	12.9219	11.2656	3.5256	8.95312	35.0777	24.5416	3.26086	2.87695	16.4948	473.349	6.51446	33.0676	1.53312	3.40464	0.075155	0.0210875	6.04512e-07	0.271104		0.183345	261.495	6.36404	11.4189	1.43513	6.40489	1.36314	0.35512	1.26019
PMP-Levantine	PMP 030	PMP’04/C1/UE42/B215/C45	Filling over the street	Colourless	Undetermined		Body, fragment of shoulder	13.8045	3.15616	1.64204	67.7688	0.244321	0.820085	2.3928	8.71964	0.0790881	0.813103	0.435987	0.000483242	5.23764	88.4787	9.32874	8.84707	2.41771	6.41098	29.1197	22.5838	2.87795	2.16631	15.4966	403.799	5.45822	33.2722	1.36613	2.18579	0.0130237	0.00455879	3.05456e-07	0.268887		0.167532	211.226	5.70579	10.2292	1.27325	5.59562	1.09881	0.295676	1.04306
PMP-Levantine	PMP 031	PMP’04/C1/UE42/B215/C45	Filling over the street	Colourless	Undetermined		Body fragment	14.5644	2.86431	1.66324	66.7664	0.312784	0.86553	3.00976	8.09569	0.080516	1.19932	0.448916	0.000329775	5.27352	98.4513	10.8293	8.6908	3.62791	8.12807	30.2804	25.7657	2.89774	2.06705	16.8291	406.974	5.3337	32.4505	1.39816	3.99099	0.0422678		6.76801e-07	0.332563		0.16007	219.428	5.4957	9.8391	1.22987	5.24475	1.00322	0.267146	0.935059
PMP-Levantine	PMP 034	PMP’04/C1/UE304/B289/C96	Filling over the structures	Colourless	Little bottle		Base, concave botton, ø 3.5 cm	11.8884	4.20458	1.44984	67.5295	0.243977	0.797792	2.73454	10.0345	0.0546225	0.565945	0.330683	0.000697715	7.33395	83.8575	10.8509	6.69612	1.81922	6.52301	19.5644	36.1855	2.44896	2.21774	13.2438	747.173	5.4611	25.9469	1.0161	1.76155	0.0107741	0.0219453	1.94297e-07	0.194859		0.112094	241.832	5.59329	9.07484	1.26864	5.66822	1.22464	0.271246	1.0391
PMP-Levantine	PMP 035	PMP’04/C1/UE196/B294/C98	Filling over the structures	Colourless	Undetermined		Body fragment of concave bottom, ø 12 cm	12.3419	3.23817	1.68954	69.2687	0.230228	0.782162	2.29163	8.5876	0.0796982	0.914872	0.401178	0.0500137	6.14414	90.7032	9.31652	8.62686	2.15268	6.22828	29.9103	19.7082	2.74494	1.9023	15.0185	420.708	5.24979	34.6603	1.34901	2.80391	0.0369708	0.0169949	2.99081e-07	0.25064		0.159463	199.655	5.50642	9.75095	1.22046	5.38164	1.05345	0.275878	0.965982
PMP-Levantine	PMP 036	PMP’04/C1/UE303/B299/C99	Filling over the yard	Colourless	Small spoon		Twister stick	10.9953	3.12364	1.68722	68.7194	0.272339	0.66771	2.20693	10.6846	0.0770721	0.955595	0.452584	0.00121631	6.63632	80.4372	11.3651	12.1474	2.68217	8.97724	29.8215	31.6677	2.94619	2.11262	15.3276	628.944	5.96778	33.088	1.39384	2.98576	0.0208089	0.0339305	2.49298e-07	0.709401		0.179083	266.95	6.18812	10.4538	1.37958	5.93332	1.2404	0.307927	1.12998
PMP-Levantine	PMP 049	PMP’04/C8/UE36/B18/C63	Filling over the yard	Colourless-pink	Narrow-neck bottle		Rounded rim, ø 2.2 cm	14.1882	3.04608	1.76398	67.9426	0.201686	0.809364	1.98519	8.53699	0.0838608	0.850581	0.466927	0.000645256	5.59024	74.2952	10.0771	9.12799	2.55919	6.70229	25.7988	19.0112	2.93956	1.9765	14.4089	462.908	4.91172	32.8153	1.46205	2.4184	0.0432013	0.0173381	3.30008e-07	0.246624		0.154305	204.154	5.63849	9.63313	1.27403	5.73253	1.14765	0.302076	1.10028
PMP-Levantine	PMP 051	PMP’04/C8/UE50/B50/C68	Filling over the structures	Colourless	Bottle		Rounded rim, ø 6 cm	11.2752	3.15132	1.98533	68.7586	0.251226	0.648565	2.04794	10.3305	0.0719315	0.904839	0.427567	0.00100609	7.02961	78.445	10.2841	10.3897	2.30554	7.83591	30.6967	23.5536	3.0555	2.2144	16.3617	573.059	6.00588	31.9065	1.29557	2.77299	0.0140859	0.0499602	3.93537e-07	0.716019		0.180341	254.473	5.68067	9.82169	1.31089	5.67071	1.15129	0.31011	1.11638
PMP-Levantine	PMP 055	PMP’04/C8/UE160/B87/C75	Latrine filling	Colourless	Bottle		Rim “mushroom mouth", ø 4 cm	11.538	3.25535	2.1016	68.0572	0.31156	0.758402	2.84818	9.34511	0.0876305	1.03822	0.51517	0.000312093	7.23041	90.2978	11.7366	11.298	3.43697	9.47986	20.2471	31.8068	3.22523	2.39818	16.8025	500.74	6.20388	34.6677	1.56929	2.83	0.0667739	0.0400665	5.46448e-07	0.332045	0.0870122	0.198301	261.897	5.92167	10.3078	1.29639	5.80205	1.17878	0.328562	1.09884
PMP-Levantine	PMP 060	PMP’04/C8/UE184/B128/C84	Floor preparation	Colourless	Bowl	Cut	Body fragment, cut circles	12.4032	2.99177	1.53194	69.9606	0.260705	0.77513	2.52826	8.40397	0.0601197	0.624223	0.321603	0.00176943	6.68182	89.5657	7.58021	7.95761	1.70477	6.0598	23.7703	28.6504	2.5558	2.1204	14.6403	516.163	5.00995	27.8152	1.03267	2.23146	3.37152	0.0958536	4.92645e-06	0.225506	0.099413	0.116393	214.576	4.95865	8.41294	1.07898	4.66919	1.01826	0.270871	0.880054
PMP-Mesopotamian	PMP 010	PMP’04/C1/UE135/B62/C11	Filling over the structures	Colourless	Undetermined	Carved, gold leaf	Carved lines with gold leaf	12.3227	5.17237	0.999392	71.0318	0.0738908	0.633286	2.49107	6.46475	0.030422	0.427465	0.257901	0.000799581	22.8343	57.4489	6.60921	10.7845	1.98112	10.0447	6.09938	16.4341	1.72302	1.40357	14.5271	385.563	2.57445	23.2022	0.711118	1.97941	0.0751077	0.050308	0	0.217831		0.174003	92.3668	2.89448	5.365	0.597505	2.52194	0.502373	0.101175	0.409152
PMP-Mesopotamian	PMP 054	PMP’04/C8/UE134/B83/C74	Roof collapse	Colourless	Undetermined		Body fragment	15.5499	4.92676	2.57995	66.0926	0.138406	0.636799	3.1597	5.44412	0.0624627	0.825867	0.438029	0.000676402	16.4264	117.075	8.87457	22.9602	3.36949	12.8606	14.4348	21.2904	3.62751	1.6441	19.5037	455.262	3.68416	39.4775	1.20271	1.29338	0.0388435	0.0126278	8.20494e-07	0.501536	0.174759	0.250877	234.26	4.74946	8.57452	1.01731	4.2161	0.867198	0.214138	0.779938
PMP-Mesopotamian	PMP 023	PMP’04/C1/UE42/B261/C56	Filling over the street	Colourless	Undetermined		Body fragment	13.6447	3.84707	2.7724	68.8307	0.181221	0.659969	3.27841	4.72793	0.075214	1.33835	0.485956	0.000972086	13.5087	109.327	11.2918	29.5179	7.65932	14.2712	13.1656	23.0838	4.06678	2.13477	21.4787	439.948	4.19717	56.5018	1.43918	1.42158	0.0258178	0.0658738	2.61059e-07	0.415576		0.277212	340.22	5.58081	10.1499	1.11664	4.68863	0.933552	0.219198	0.747288
PMP-Mesopotamian	PMP 029	PMP’04/C1/UE42/B215/C45	Filling over the street	Colourless	Globular vessel		Body fragment	13.8431	3.95116	2.82705	68.2216	0.180044	0.648824	3.30684	4.79412	0.0762988	1.48167	0.508912	0.000413853	14.4092	118.686	11.1002	32.2338	8.33984	15.1262	14.1201	22.9432	4.10976	2.01015	21.1944	431.569	4.20787	55.4228	1.40643	1.32274	0.0522016		5.21263e-07	0.40201		0.284297	343.682	5.26552	9.38331	1.09994	4.5562	0.838654	0.221479	0.849346
PMP-Mesopotamian	PMP 044	PMP’04/C1/UE42/B353/C112	Filling over the structures	Colourless	Undetermined		Body fragment	13.9576	3.98588	2.83558	68.1347	0.181496	0.65027	3.30848	4.71507	0.0753435	1.48582	0.509544	0.000885318	14.3901	123.494	10.9633	30.2724	8.07275	15.2867	14.1234	22.7862	4.13799	2.46145	21.1264	426.562	4.05815	53.701	1.34423	1.34613	0.0160316	0.0170344	8.26922e-07	0.387238		0.268816	335.102	5.01221	9.01707	1.06471	4.39245	0.866743	0.233425	0.796544
PMP-Iberian a	PMP 015	PMP’04/C1/UE191/B116/C22	Floor, coin Hixam II	Green	Jar		Rounded rim, ø 6.5 cm	17.0816	2.55049	3.50131	63.9788	0.632224	1.15288	2.00143	7.03637	0.247918	0.0404338	1.61679	0.00176227	33.6538	133.934	21.3672	26.2685	3.61967	12.9466	100.622	66.4523	5.34388	2.49329	12.6381	278.414	8.23544	141.164	4.20294	0.23284	0.195106	0.39618	7.89514e-07	1.75595	0.0530004	0.268964	114.932	12.7445	24.7037	2.6802	10.5241	2.02767	0.426649	1.64286
PMP-Iberian a	PMP 016	PMP’04/C1/UE191/B119/C23	Floor, coin Hixam II	Green	Bottle		Base ø 3 cm	17.3433	2.55193	3.52125	63.6035	0.626286	1.15898	2.02765	7.07575	0.249827	0.0408874	1.64006	0.00182286	34.4109	135.858	21.4968	26.6826	3.57116	12.82	100.688	66.3578	5.41341	2.55496	12.4906	278.675	8.10185	140.627	4.31066	0.233404	0.195728	0.277438	8.19184e-07	1.69493		0.259927	114.159	12.8748	24.6521	2.64121	10.8032	1.98246	0.432585	1.62218
PMP-Iberian a	PMP 020	PMP’04/C1/UE251/B210/C44	Filling over the street	Green	Bottle-unguentaria		Rim with groove neck, ø 1.7 cm	13.2027	2.54451	2.92719	65.169	0.451711	0.978462	1.77774	7.91253	0.170401	2.22666	1.58612	0.575495	41.3212	145.129	47.8795	18.0205	74.5277	16.1871	698.513	193.779	6.529	12.8682	15.7199	340.945	7.43226	98.337	2.65375	4.8469	1.69294	0.216827	2.99215e-06	116.347	334.916	0.800439	1462.03	10.4527	40.6439	2.22153	8.97748	1.67775	0.394342	1.4094
PMP-Iberian b	PMP 045	PMP’04/C8/UE3/B1/C61	Filling over the structures	Deep purple	Big bottle		Rounded rim, ø 6.5 cm	18.4441	4.22046	1.78002	61.8156	0.419941	1.2401	1.70938	7.63176	0.0843947	1.21355	0.723938	0.348279	47.3482	184.635	13.3601	8.74734	6.71562	16.4867	150.542	60.8064	3.17665	3.70553	5.57991	425.477	3.66803	20.7	1.40071	1.87717	0.5342	0.0636608	0	1445.27	0.96358	0.173289	207.772	4.63401	8.24246	0.977538	4.0332	0.794327	0.174968	0.733487
PMP-Iberian b	PMP 026	PMP’04/C1/UE42/B261/C56	Filling over the street	Colourless	Bottle		Elongated neck, Face-cut ovals	15.5161	2.21627	1.33974	72.101	0.316936	1.1313	1.73893	4.04376	0.0686871	0.589185	0.642345	0.188413	33.7702	101.224	8.66828	6.19268	3.74241	7.39485	41.5285	68.8102	2.28605	2.4696	6.07819	266.212	3.21523	21.9375	1.17537	0.703987	0.633987	0.199518	2.81712e-07	8.97609	4.29534	0.138721	78.6539	4.37913	7.94279	0.910821	3.7098	0.783357	0.15661	0.630524
PMP-Iberian b	PMP 027	PMP’04/C1/UE42/B215/C45	Filling over the street	Colourless	Bottle	Cut	Body fragment, cut circles, ovals and lines	15.7993	2.29174	1.37595	71.6968	0.311683	1.1137	1.74105	4.04194	0.0686792	0.605073	0.657732	0.18575	36.1732	111.292	8.39239	6.90882	3.88697	7.62442	41.738	65.6307	2.25069	2.36437	6.1557	265.501	3.11145	21.853	1.18024	0.747757	0.676929	0.210359	6.50326e-07	8.90882	4.55111	0.15194	77.7613	4.08409	7.47996	0.883158	3.63467	0.762563	0.164489	0.641364
PMP-Iberian b	PMP 041	PMP’04/C1/UE42/B353/C112	Filling over the structures	Colourless	Bottle	Cut	Body fragment, cut circles and ovals	15.7974	2.32424	1.37218	71.5565	0.3155	1.12825	1.75422	4.09179	0.0693753	0.615688	0.671409	0.192744	36.1918	112.237	8.31841	6.11455	3.98037	7.73	43.1787	64.0068	2.3677	2.61176	6.16503	266.011	3.0874	21.5159	1.12567	0.734037	0.664792	0.166626	5.49954e-07	9.1589	4.57527	0.164884	77.7408	3.93114	7.10415	0.839805	3.4776	0.771705	0.165521	0.704883
PMP-Iberian b	PMP 042	PMP’04/C1/UE42/B353/C112	Filling over the structures	Colourless	Bottle	Cut	Body fragment, cut circles	15.665	2.30283	1.3617	71.7761	0.32004	1.12908	1.77555	4.03925	0.0676166	0.611412	0.656388	0.184456	36.7228	115.136	8.23746	6.05878	3.932	7.46089	42.6213	63.2257	2.27728	2.42278	6.17095	261.318	3.03363	21.0015	1.09653	0.730517	0.742622	0.291667	1.81583e-06	8.68784	4.39846	0.151325	76.0921	3.88457	7.06686	0.825543	3.54847	0.724936	0.160287	0.683527
PMP-Sicilian	PMP 013	PMP’04/C1/UE191/B109/C20	Floor, coin Hixam II	Dark blue	Globular bottle?		Body fragment	13.7406	2.42123	1.77895	66.283	0.569529	0.922632	1.73263	8.59965	0.125726	1.45972	0.740038	0.00809068	31.9696	126.257	68.0397	12.2546	55.4966	19.5665	10527.5	272.489	3.72299	22.9175	8.46656	523.286	5.21857	99.7013	2.19668	13.4763	3.86248	0.152226	9.40116e-07	72.7428	9.33642	0.136815	851.46	7.41088	14.6257	1.54832	6.16397	1.1825	0.262566	1.0144
PMP-Sicilian	PMP 065	PMP’04/C8/UE169/166/C89	Pavement	Colourless-greenish	Undetermined		Body fragment	11.8771	1.88079	1.37251	68.1664	0.519271	0.885614	3.40143	9.23816	0.0985504	1.27563	0.8234	0.298355	61.756	114.584	10.8259	9.67326	6.52746	8.13168	62.7621	53.6147	2.8738	1.94942	12.0819	385.452	4.85023	97.148	1.87517	1.9381	0.152752	0.082318	3.37809e-07	35.3583	0.57516	0.213223	195.972	7.09713	13.6615	1.53926	6.45625	1.22944	0.251268	1.11716
PMP-Sicilian	PMP 048	PMP’04/C8/UE3/B13/62	Filling over the structures	Colourless-greenish	Undetermined		Body fragment	15.4901	2.2773	1.30529	64.8822	0.419367	0.644527	2.619	10.0409	0.101075	1.22404	0.728736	0.0366002	61.823	97.2999	9.1508	8.29529	5.98555	8.81291	457.729	40.8828	2.91313	1.94673	8.52241	414.638	5.77461	98.7631	1.76416	2.05343	0.333057	0.262263	0	13.8006	0.356229	0.139669	423.642	7.60089	13.4253	1.68294	7.04772	1.24373	0.28771	1.20886
Egyptian	PMP 019	PMP’04/C1/UE250/B209/C44	Filling over the street	Green	Dish?		Flat base, ø biger than 5 cm	16.2252	2.0023	2.89004	67.5752	0.204844	1.06725	1.23612	6.76135	0.257967	0.365248	1.19459	0.0292443	6.32156	204.188	20.0208	21.2517	7.00931	10.1197	61.7073	45.4792	4.43368	2.41817	8.53988	353.93	7.66564	146.764	4.09524	1.51581	0.3143	0.110662	9.39807e-07	23.4122	51.186	0.0977858	187.703	9.09077	17.229	2.00609	8.30491	1.68376	0.387045	1.38765
Iberian Outlier	PMP 002	PMP’04/C1/UE3/B2/C1	Filling over the structures	Bluish	Bottle		Base ø 3 cm, concave botton	15.1017	3.58474	2.81976	60.0132	0.344021	0.832674	6.6988	8.90359	0.141309	0.626019	0.720123	0.00323411	44.6784	73.5156	17.5097	7.88621	12.6923	13.9708	25.0152	32.5595	4.02138	4.32201	46.7931	632.215	5.15869	70.4094	2.17376	1.44186	0.115589	0.0817827	7.98283e-07	1.48613	0.339557	0.665296	583.999	9.02142	16.6512	1.91684	7.73337	1.58024	0.295406	1.30782
Chemical soda	PMP 009	PMP’04/C1/UE135/B62/C11	Filling over the structures	Colourless	Mould flat glass		Flat face	13.3248	2.78918	0.268115	71.8792	0.014586	0.101128	0.0433711	11.2074	0.159144	0.0046211	0.105098	0.00115346	2.77703	13.7035	3.49409	2.40369	0.0404449	0.642289	2.15623	12.396	1.13208	242.813	1.14311	136.119	4.035	297.692	2.39644	0.0674428	0.287151	0.056933	0	0.424008	0.812323	0.0466974	11.6405	4.18786	7.676	0.782993	3.05857	0.630154	0.100831	0.504097
[truncated: 14 more columns]

## Sheet: S2
Table S2. Average LA-ICP-MS data of glass standards compared to published values for Corning glass standards A, B, C, D, and NIST SRM 612
	Na2O	MgO	Al2O3	SiO2	P2O5	Cl	K2O	CaO	TiO2	MnO	Fe2O3	CoO	CuO	Rb2O	SrO	ZrO2	SnO2	Sb2O3	BaO	PbO
Corning A ( n=7)	13.8643	2.49332	0.94195	66.8996	0.108374	0.147322	2.82688	5.70088	0.815583	1.0215	1.11263	0.165845	1.16389	0.00931885	0.104001	0.00513925	0.167937	1.61487	0.468025	0.0606999
SD	0.0981	0.0442	0.015	0.2104	0.00433596	0.0066	0.0143	0.0461	0.0039	0.0186	0.0226	0.0017801	0.0159	8.49256e-05	0.000748331	6.89416e-05	0.00121147	0.0122	0.0048	0.0009
Vicenzi et al. 2002 / Wagner et al. 2012	14.3	2.66	1	66.56	0.13	0.1	2.87	5.03	0.79	1	1.09	0.17	1.17	0.01	0.1	0.005	0.19	1.57691	0.46	0.073
accuracy	3.0469	6.26635	5.80505	0.510212	16.6354	47.322	1.50244	13.3376	3.23833	2.14953	2.07634	2.44416	0.522277	6.81153	4.0008	2.78502	11.6119	2.40745	1.7446	16.8494
Corning B (n=7)	16.7108	1.04132	4.40988	62.3319	0.830046	0.204289	1.00677	8.61161	0.100669	0.245152	0.342131	0.0452805	2.71373	0.00123679	0.0173233	0.0221839	0.0230995	0.431644	0.0742694	0.418215
SD	0.1058	0.019	0.057	0.2218	0.00544686	0.0202	0.0088	0.0448	0.0007	0.0031	0.0033	0.0007	0.0308	0	0.0001	0.0002	0.0001	0.0048	0.0007	0.0032
Vicenzi et al. 2002 / Wagner et al. 2012	17	1.03	4.36	61.55	0.82	0.2	1	8.56	0.089	0.25	0.34	0.046	2.66	0.001	0.019	0.025	0.04	0.414501	0.077	0.61
accuracy	1.27964	0.583516	-2.01398	-1.08079	-1.22513	-2.14461	-0.677417	-0.602887	-13.1112	1.93936	-0.626787	1.5641	-2.01996	-23.679	8.8247	11.2646	42.2512	-4.13588	3.54628	31.4401
Corning C (n=7)	1.09396	2.64559	0.878759	35.3343	0.107155	0.124272	2.79939	6.88779	0.7817		0.306736	0.172944	1.16259	0.00914617	0.293167	0.00522521	0.188566		11.001	35.8756
SD	0.0115	0.0433	0.0183	0.195	0.0033	0.0085	0.0153	0.0772	0.0089		0.0055	0.0035	0.0212	6.49756e-05	0.00181202	2.57121e-05	0.00268603		0.1425	0.2128
Vicenzi et al. 2002	1.07	2.76	0.87	34.87	0.14	0.1	2.84	5.07	0.79		0.34	0.18	1.13	0.01	0.29	0.005	0.19		11.4	36.7
accuracy	-2.23962	4.14518	-1.00681	-1.33139	23.4605	-24.2723	1.42986	-35.8538	1.05058		9.78367	3.91991	-2.88439	8.5383	-1.09192	-4.50419	0.754686		3.50036	2.2462
Corning D (n=7)	1.30378	0.0389555	5.39212	55.4738	3.94331	0.238552	11.147	14.8893	0.385447	0.559962	0.510672	0.0181917	0.364527	0.00453801	0.0566185	0.0115487	0.0848001	0.89568	0.294751	0.199612
SD	0.0078	0.0394	0.0623	0.1897	0.0369	0.0034	0.0475	0.0783	0.0019	0.0071	0.0064	0.0003	0.0054	4.31848e-05	0.000368675	0.000101039	0.001	0.0132	0.0035	0.001
Vicenzi et al. 2002 / Wagner et al. 2012	1.2	3.94	5.3	55.24	3.93	0.4	11.3	14.8	0.38	0.55	0.52	0.023	0.38	0.005	0.057	0.0125	0.1	0.874056	0.291	0.241
accuracy	-8.64833	99.0113	-1.73808	-0.423167	-0.338705	40.3621	1.35436	-0.603156	-1.43352	-1.8112	1.79389	20.9057	4.0719	9.23978	0.66934	7.61014	15.1999	-2.47399	-1.28905	17.1735
NIST SRM 612 (n=7)	13.4248	0.0104862	2.10865	72.5609	0.0193726	0.0518138	0.0114309	11.5848
SD	0.118507	0.0002	0.0238653	0.185251	0.0054	0.0023	0.0056	0.0867559
Jochum NIST SRM 612	13.7		2.03	72.1				11.5
accuracy	2.00898		-3.87458	-0.639308				-0.737189
	Li	B	V	Cr	Co	Ni	Cu	Zn	Ga	As	Rb	Sr	Y	Zr	Nb	Mo	Ag	Cd	In	Sn	Sb	Cs	Ba	La	Ce	Pr	Nd	Sm	Eu	Gd	Tb	Dy	Ho	Er	Tm	Yb	Lu	Hf	Ta	W	Pt	Au	Pb	Bi	Th	U
NIST SRM 612 (n=7)	43.397	36.0127	36.3084	34.9013	34.8609	38.8175	37.392	37.9634	36.8832	33.2393	32.0447	75.8721	36.9192	37.1088	32.9135	33.9624	20.6222	43.6938	37.1409	34.1446	33.0624	41.596	36.3286	37.252	37.545	36.0499	35.5909	37.9812	36.0523	35.0901	36.7398	34.3426	37.0387	34.903	34.6447	38.6863	35.3092	35.2307	30.7981	28.0893	2.31574	4.52977	32.5858	30.6358	36.0947	35.707
SD	0.969924	0.983499	0.431601	0.598907	0.471376	0.604237	0.788308	1.00512	0.449253	1.02055	0.321188	0.917857	0.66256	0.597742	0.458881	0.657378	0.428624	1.10932	0.498215	0.363105	0.969495	0.370032	0.651432	1.29797	1.32561	0.929477	0.705679	0.564228	0.461867	0.561213	0.553374	0.508827	0.683346	0.577513	0.614657	0.544307	0.542137	0.819776	0.563587	0.519099	0.0980674	0.291684	1.02571	0.587782	1.33806	0.797578
Jochum et al. 2011	40.2	34.3	38.8	36.4	35.5	38.8	37.8	39.1	36.9	35.7	31.4	78.4	38.3	37.9	38.9	35.79	22	28.1	38.9	38.6	34.7	42.7	39.3	36	38.4	37.9	35.5	37.7	35.6	37.3	37.6	35.5	38.3	38	36.8	39.2	37	36.7	37.6	38	2.51	4.77	38.57	30.2	37.79	37.38
accuracy	-7.95268	-4.99332	6.42172	4.11728	1.80029	-0.0452039	1.07948	2.90692	0.0454419	6.89281	-2.05312	3.22439	3.60519	2.08763	15.3895	5.10657	6.2628	-55.4941	4.5221	11.5424	4.7193	2.5855	7.5608	-3.47788	2.22667	4.88162	-0.256172	-0.745916	-1.27056	5.92453	2.28788	3.26014	3.29318	8.14988	5.85689	1.31043	4.56964	4.00357	18.0901	26.0807	7.73931	5.03626	15.5152	-1.44314	4.48614	4.47577
Jochum et al. Determination of reference values for NIST SRM 610–617 glasses following ISO guidelines. Geostandards and Geoanalytical Research 35397-429 (2011).
Vicenzi et al. Microbeam characterization of Corning archeological reference glasses: new additions to the Smithsonian microbeam standard collection.
		Journal of Research of the National Institute of Standards and technology, 107, 719 (2002).
Wagner et al. Critical assessment of the elemental composition of Corning archeological reference glasses by LA-ICP-MS. Analytical and bioanalytical chemistry, 402, 1667-1677 (2012).
